# Supplementary material for: Are topical insect repellents effective against malaria in endemic populations? A systematic review and meta-analysis
Source: Malar J. 2014 Nov 21;13:446. doi: 10.1186/1475-2875-13-446 (PMC4246562; doi:10.1186/1475-2875-13-446)
Supplement: Supplementary file 5 — Additional file 5: Detailed efficacy results. (XLSX 17 KB) [file 12936_2014_3597_MOESM5_ESM.xlsx]

## Sheet: P. falciparum
Study	Type of study	Outcome	How measured?	Measure in paper	Repellent			Control			Unadjusted Risk ratio (95% CI)	Adjusted measure reported in paper	Adjusted for	Intention-to-treat analysis?
					cases	population	ptar	cases	population	ptar
Chen-Hussey et al.	Double blind, household randomized, placebo-controlled trial	Incidence of infection	Active detection	Rate	35	3947	22145 pmar	33	3961	21879 pmar	1.06 (0. 66-1.71)	Hazard ratio (time to first infection): 1.00, 95% CI 0.989, 1.02	Socioeconomic status, gender and clustering	ITT
Dutta et al.	Non-randomized cluster allocated factorial trial	Malaria incidence	Weekly active case detection	Risk	Not reported	1836	-	Not reported	1764	-	Yr 1: 1.16 (0.85-1.58), Yr 2: 1.20 (0.83-1.72)	Not reported	-	Not reported
Hill et al.	Double blind, randomized, controlled trial	Incidence of infection - with or without fever	Monthly active detection	Rate	1	2041	7706 pmar	6	1967	7468 pmar	0.16 (0.02-1.33)	Rate ratio: 0.18, 95% CI 0.02, 1.40	Age and clustering	Per protocol
Kroeger et al.	Matched cluster randomized controlled trial	Malaria incidence (period prevalence of attacks)	Self reported malaria attacks in preceeding four months	Risk / Percentage	8.5%1	Not reported	-	6.7%1	Not reported	-	1.272	Not reported	-	Not reported
McGready et al.	Double blind, individually randomized, placebo controlled trial	Incidence of infection ('patent parasitaemic episode')	Weekly active detection	Risk	403	449 (3793)	-	303	448 (2023)	-	0.71 (0.46-1.11)3	Not reported	-	Not reported
Sangoro et al.	Cluster-randomized, placebo-controlled trial	Malaria incidence	Passive case detection	Rate	1154	22244	2580.44 pyar4	1374	22024	2554.92 pyar4	0.83 (0.65-1.06)	Unclear	-	ITT
Rowland et al.	Cluster randomized placebo controlled trial	Incidence of infection (unclear)	Passive case detection	Risk / Percentage	23	618	-	47	530	-	0.42 (0.26-0.68)	Odds ratio: 0.44, 95% CI 0.25, 0.76	Baseline covariates (previous infection, gender and age) and clustering	ITT
Dadzie et al.	Non-randomized two village controlled study	Parasite prevalence	Baseline and endline cross sectional survey	Risk / proportion	54	205	-	47	204	-	1.14 (0.81-1.61)	Not reported	-	Unclear
Deressa et al.	Cluster-randomized controlled trial	Parasite prevalence	Baseline and 2 x endline cross sectional surveys	Odds	235	23995	-	195	22735	-	1.15 (0.63 - 2.10)	Odds ratio: 0.53, 95% CI 0.31, 0.89	Clustering, LLIN ownership and time of follow up survey	ITT
1 Trial conducted in two sites. This data is from Ecuador where according to manuscript 86% of cases were usually due to P. falciparum. Since parasite species of cases was not determined, we are attributing these cases to P. falciparum; 2 Counts and denominators not reported in manuscript so unable to calculate 95% CI; 3 Cases and denominator back-calculated from percentages and confidence interv…
Abbreviations:
pmar	person months at risk
pyar	person years at risk
CI	confidence interval
ITT	intention-to-treat

## Sheet: P. vivax
Study	Type of study	Outcome	How measured?	Measure in paper	Repellent			Control			Unadjusted Risk ratio (95% CI)	Adjusted measure reported in paper	Adjusted for	Intention-to-treat analysis?
					cases	population	ptar	cases	population	ptar
Chen-Hussey et al.	Double blind, household randomized, placebo-controlled trial	Incidence of infection	Active detection	Rate	14	3947	22145 pmar	16	3961	21879 pmar	0.88 (0.43-1.80)	Hazard ratio (time to first infection): 1.00, 95% CI 0.979, 1.02	SES, gender and clustering	ITT
Hill et al.	Double blind, randomized, controlled trial	Incidence of infection - with or without fever	Passive detection	Rate	14	2041	7706 pmar	66	1967	7468 pmar	0.20 (0.12-0.36)	Rate ratio 0.20, 95% CI 0.11, 0.38	Age and clustering	Per protocol
Kroeger et al.	Matched cluster randomized controlled trial	Malaria incidence (period prevalence of attacks)	Self reported malaria attacks in preceeding four mths	Risk / Percentage	17.9%1			24.1%1			0.742	Not reported	-	-
McGready et al.	Double blind, individually randomized, placebo controlled trial	Incidence of infection ('patent parasitaemic episode')	Weekly active detection	Risk	673	449 (3163)	-	703	448 (2663)	-	0.81 (0.60-1.08)3	Not reported	-	Not reported
Rowland et al.	Cluster randomized placebo controlled trial	Incidence of infection (unclear)	Passive case detection	Risk / Percentage	103	618	-	62	530	-	1.42 (1.06-1.91)	Odds ratio: 1.29, 95% CI 0.86, 1.94	Baseline covariates (previous infection, gender and age) and clustering	ITT
Vittal et al.	Non-randomized, two village controlled study	Malaria incidence	Active case detection	Risk	84	228	-	134	411	-	1.11 (0.47-2.64)	Not reported	-	Not reported
Deressa et al.	Cluster-randomized controlled trial	Parasite prevalence	Baseline and 2 x endline cross sectional surveys	Odds	215	23995	-	175	22735	-	1.17 (0.62 - 2.21)	Not reported for P.v (not significant)	-	ITT
1 Trial conducted in two sites. This data is from Peru where according to manuscript 86% of cases were usually due to P. vivax. Since parasite species of cases was not determined, we are attributing these cases to P. vivax; 2 Counts and denominators not reported in manuscript so unable to calculate 95% CI; 3 Cases and denominator back-calculated from percentages and confidence intervals reported …
